# Supplementary material for: Proteomic and Metabolic Analysis of Pinus halepensis Mill. Embryonal Masses Induced under Heat Stress
Source: Int J Mol Sci. 2023 Apr 13;24(8):7211. doi: 10.3390/ijms24087211 (PMC10139065; doi:10.3390/ijms24087211)
Supplement: Supplementary file 1 [file ijms-24-07211-s001.zip]

Archive with 1 entries (1 files):
- ijms-2274653-supplementary.pdf
